# Supplementary material for: Telerehabilitation for Neurological Motor Impairment: A Systematic Review and Meta-Analysis on Quality of Life, Satisfaction, and Acceptance in Stroke, Multiple Sclerosis, and Parkinson’s Disease
Source: J Clin Med. 2024 Jan 4;13(1):299. doi: 10.3390/jcm13010299 (PMC10779774; doi:10.3390/jcm13010299)
Supplement: Supplementary file 1 [file jcm-13-00299-s001.zip]

Archive with 1 entries (1 files):
- jcm-2771354-supplementary.pdf
